# Supplementary material for: Uncover miRNA-Disease Association by Exploiting Global Network Similarity
Source: PLoS One. 2016 Dec 1;11(12):e0166509. doi: 10.1371/journal.pone.0166509 (PMC5132253; doi:10.1371/journal.pone.0166509)
Supplement: S2 File — (XLSX) [file pone.0166509.s002.xlsx]

## Sheet: Sheet1
	breast cancer related miRNAs funtional similarities
	1	0.4144	0.4324	0.4922	0.3148	0.3106	0.5516	0.3367	0.2778	0.3995	0.3071	0.342	0.424	0.3935	0.4328	0.534	0.4612	0.443	0.3757	0.3501	0.4192	0.3363	0.3625	0.1834	0.5016	0.429
	0.4144	1	0.3341	0.3479	0.1485	0.1028	0.1724	0.1947	0.181	0.2614	0.1551	0.1827	0.2632	0.3417	0.5171	0.3091	0.2578	0.2999	0.1711	0.1669	0.3062	0.1139	0.216	0.1154	0.4795	0.2446
	0.4324	0.3341	1	0.432	0.4244	0.148	0.4031	0.4514	0.4362	0.2491	0.3978	0.4523	0.2599	0.3226	0.314	0.3951	0.403	0.4019	0.432	0.226	0.4661	0.4348	0.4237	0.3313	0.4893	0.4069
	0.4922	0.3479	0.432	1	0.5182	0.376	0.52	0.3895	0.3707	0.6041	0.4152	0.463	0.2784	0.5991	0.7181	0.7427	0.6833	0.7251	0.4847	0.3114	0.6495	0.4893	0.4175	0.1905	0.6703	0.5941
	0.3148	0.1485	0.4244	0.5182	1	0.2178	0.4824	0.4042	0.3239	0.2849	0.3803	0.4539	0.1964	0.4723	0.3513	0.4214	0.3599	0.3841	0.3146	0.2413	0.375	0.4737	0.3306	0.2014	0.5235	0.4148
	0.3106	0.1028	0.148	0.376	0.2178	1	0.1255	0.343	0.2514	0.4223	0.2146	0.2511	0.3613	0.2014	0.2227	0.3087	0.3835	0.3538	0.4275	0.3444	0.3212	0.4505	0.3323	0.0607	0.1449	0.3167
	0.5516	0.1724	0.4031	0.52	0.4824	0.1255	1	0.2778	0.2846	0.3135	0.3931	0.3428	0.1952	0.4105	0.4629	0.4573	0.2992	0.311	0.2777	0.2204	0.4231	0.3717	0.1999	0.1838	0.6126	0.4149
	0.3367	0.1947	0.4514	0.3895	0.4042	0.343	0.2778	1	0.8344	0.3623	0.4675	0.5383	0.283	0.3436	0.2591	0.3578	0.5277	0.4722	0.5329	0.5071	0.429	0.4203	0.407	0.0866	0.2843	0.5499
	0.2778	0.181	0.4362	0.3707	0.3239	0.2514	0.2846	0.8344	1	0.2872	0.5462	0.6011	0.3188	0.3489	0.2251	0.3029	0.5115	0.449	0.6018	0.5075	0.4501	0.3725	0.3703	0.1532	0.308	0.5529
	0.3995	0.2614	0.2491	0.6041	0.2849	0.4223	0.3135	0.3623	0.2872	1	0.3767	0.2712	0.3125	0.6332	0.6194	0.7486	0.4462	0.3923	0.4735	0.4204	0.4051	0.4715	0.3689	0.2281	0.4452	0.5001
	0.3071	0.1551	0.3978	0.4152	0.3803	0.2146	0.3931	0.4675	0.5462	0.3767	1	0.5548	0.296	0.475	0.2986	0.3805	0.4329	0.3591	0.5728	0.4586	0.4504	0.479	0.445	0.2041	0.3825	0.601
	0.342	0.1827	0.4523	0.463	0.4539	0.2511	0.3428	0.5383	0.6011	0.2712	0.5548	1	0.2668	0.3638	0.2222	0.3489	0.605	0.5431	0.6451	0.5168	0.5588	0.5847	0.6401	0.234	0.394	0.6088
	0.424	0.2632	0.2599	0.2784	0.1964	0.3613	0.1952	0.283	0.3188	0.3125	0.296	0.2668	1	0.2544	0.2806	0.2581	0.2069	0.2209	0.397	0.2923	0.2289	0.2388	0.2742	0.0568	0.3167	0.2572
	0.3935	0.3417	0.3226	0.5991	0.4723	0.2014	0.4105	0.3436	0.3489	0.6332	0.475	0.3638	0.2544	1	0.637	0.5799	0.4156	0.451	0.3974	0.3551	0.4248	0.4003	0.37	0.3253	0.5431	0.503
	0.4328	0.5171	0.314	0.7181	0.3513	0.2227	0.4629	0.2591	0.2251	0.6194	0.2986	0.2222	0.2806	0.637	1	0.6855	0.3949	0.4502	0.2775	0.2091	0.4015	0.2881	0.277	0.1283	0.6949	0.3706
	0.534	0.3091	0.3951	0.7427	0.4214	0.3087	0.4573	0.3578	0.3029	0.7486	0.3805	0.3489	0.2581	0.5799	0.6855	1	0.6446	0.624	0.4529	0.4085	0.5175	0.4543	0.3765	0.1527	0.5998	0.5681
	0.4612	0.2578	0.403	0.6833	0.3599	0.3835	0.2992	0.5277	0.5115	0.4462	0.4329	0.605	0.2069	0.4156	0.3949	0.6446	1	0.8727	0.5575	0.497	0.7804	0.5405	0.5485	0.1401	0.3912	0.6224
	0.443	0.2999	0.4019	0.7251	0.3841	0.3538	0.311	0.4722	0.449	0.3923	0.3591	0.5431	0.2209	0.451	0.4502	0.624	0.8727	1	0.4455	0.4515	0.7117	0.4757	0.5207	0.1675	0.4357	0.5281
	0.3757	0.1711	0.432	0.4847	0.3146	0.4275	0.2777	0.5329	0.6018	0.4735	0.5728	0.6451	0.397	0.3974	0.2775	0.4529	0.5575	0.4455	1	0.5774	0.4988	0.6105	0.5388	0.1576	0.3258	0.6064
	0.3501	0.1669	0.226	0.3114	0.2413	0.3444	0.2204	0.5071	0.5075	0.4204	0.4586	0.5168	0.2923	0.3551	0.2091	0.4085	0.497	0.4515	0.5774	1	0.3527	0.4104	0.5048	0.1154	0.215	0.4908
	0.4192	0.3062	0.4661	0.6495	0.375	0.3212	0.4231	0.429	0.4501	0.4051	0.4504	0.5588	0.2289	0.4248	0.4015	0.5175	0.7804	0.7117	0.4988	0.3527	1	0.503	0.4801	0.1498	0.4365	0.5847
	0.3363	0.1139	0.4348	0.4893	0.4737	0.4505	0.3717	0.4203	0.3725	0.4715	0.479	0.5847	0.2388	0.4003	0.2881	0.4543	0.5405	0.4757	0.6105	0.4104	0.503	1	0.6485	0.2046	0.3863	0.5468
	0.3625	0.216	0.4237	0.4175	0.3306	0.3323	0.1999	0.407	0.3703	0.3689	0.445	0.6401	0.2742	0.37	0.277	0.3765	0.5485	0.5207	0.5388	0.5048	0.4801	0.6485	1	0.2795	0.3754	0.4568
	0.1834	0.1154	0.3313	0.1905	0.2014	0.0607	0.1838	0.0866	0.1532	0.2281	0.2041	0.234	0.0568	0.3253	0.1283	0.1527	0.1401	0.1675	0.1576	0.1154	0.1498	0.2046	0.2795	1	0.4528	0.2129
	0.5016	0.4795	0.4893	0.6703	0.5235	0.1449	0.6126	0.2843	0.308	0.4452	0.3825	0.394	0.3167	0.5431	0.6949	0.5998	0.3912	0.4357	0.3258	0.215	0.4365	0.3863	0.3754	0.4528	1	0.4719
	0.429	0.2446	0.4069	0.5941	0.4148	0.3167	0.4149	0.5499	0.5529	0.5001	0.601	0.6088	0.2572	0.503	0.3706	0.5681	0.6224	0.5281	0.6064	0.4908	0.5847	0.5468	0.4568	0.2129	0.4719	1
	miRNA family information
	1	0	0	0	0	0	0	0	0	0	0	0	0	0	0	0	0	0	0	0	0	0	0	0	0	0
	0	1	0	0	0	0	0	0	0	0	0	0	0	0	0	0	0	0	0	0	0	0	0	0	0	0
	0	0	1	0	0	0	0	0	0	0	0	0	0	0	0	0	0	0	0	0	0	0	0	0	0	0
	0	0	0	1	0	0	0	0	0	0	0	0	0	0	0	1	1	1	0	0	1	0	0	0	0	0
	0	0	0	0	1	0	0	0	0	0	0	0	0	0	0	0	0	0	0	0	0	0	0	0	0	0
	0	0	0	0	0	1	0	0	0	0	0	0	0	0	0	0	0	0	0	0	0	0	0	0	0	0
	0	0	0	0	0	0	1	0	0	0	0	0	0	0	0	0	0	0	0	0	0	0	0	0	0	0
	0	0	0	0	0	0	0	1	1	0	0	0	0	0	0	0	0	0	0	0	0	0	0	0	0	0
	0	0	0	0	0	0	0	1	1	0	0	0	0	0	0	0	0	0	0	0	0	0	0	0	0	0
	0	0	0	0	0	0	0	0	0	1	0	0	0	0	0	0	0	0	0	0	0	0	0	0	0	0
	0	0	0	0	0	0	0	0	0	0	1	0	0	0	0	0	0	0	0	0	0	0	0	0	0	0
	0	0	0	0	0	0	0	0	0	0	0	1	0	0	0	0	0	0	0	0	0	0	0	0	0	0
	0	0	0	0	0	0	0	0	0	0	0	0	1	0	0	0	0	0	0	0	0	0	0	0	0	0
	0	0	0	0	0	0	0	0	0	0	0	0	0	1	0	0	0	0	0	0	0	0	0	0	0	0
	0	0	0	0	0	0	0	0	0	0	0	0	0	0	1	0	0	0	0	0	0	0	0	0	0	0
	0	0	0	1	0	0	0	0	0	0	0	0	0	0	0	1	1	1	0	0	1	0	0	0	0	0
	0	0	0	1	0	0	0	0	0	0	0	0	0	0	0	1	1	1	0	0	1	0	0	0	0	0
	0	0	0	1	0	0	0	0	0	0	0	0	0	0	0	1	1	1	0	0	1	0	0	0	0	0
	0	0	0	0	0	0	0	0	0	0	0	0	0	0	0	0	0	0	1	0	0	0	0	0	0	0
	0	0	0	0	0	0	0	0	0	0	0	0	0	0	0	0	0	0	0	1	0	0	0	0	0	0
	0	0	0	1	0	0	0	0	0	0	0	0	0	0	0	1	1	1	0	0	1	0	0	0	0	0
	0	0	0	0	0	0	0	0	0	0	0	0	0	0	0	0	0	0	0	0	0	1	0	0	0	0
	0	0	0	0	0	0	0	0	0	0	0	0	0	0	0	0	0	0	0	0	0	0	1	0	0	0
	0	0	0	0	0	0	0	0	0	0	0	0	0	0	0	0	0	0	0	0	0	0	0	1	0	0
	0	0	0	0	0	0	0	0	0	0	0	0	0	0	0	0	0	0	0	0	0	0	0	0	1	0
	0	0	0	0	0	0	0	0	0	0	0	0	0	0	0	0	0	0	0	0	0	0	0	0	0	1
	2	0.4144	0.4324	0.4922	0.3148	0.3106	0.5516	0.3367	0.2778	0.3995	0.3071	0.342	0.424	0.3935	0.4328	0.534	0.4612	0.443	0.3757	0.3501	0.4192	0.3363	0.3625	0.1834	0.5016	0.429
	0.4144	2	0.3341	0.3479	0.1485	0.1028	0.1724	0.1947	0.181	0.2614	0.1551	0.1827	0.2632	0.3417	0.5171	0.3091	0.2578	0.2999	0.1711	0.1669	0.3062	0.1139	0.216	0.1154	0.4795	0.2446
	0.4324	0.3341	2	0.432	0.4244	0.148	0.4031	0.4514	0.4362	0.2491	0.3978	0.4523	0.2599	0.3226	0.314	0.3951	0.403	0.4019	0.432	0.226	0.4661	0.4348	0.4237	0.3313	0.4893	0.4069
	0.4922	0.3479	0.432	2	0.5182	0.376	0.52	0.3895	0.3707	0.6041	0.4152	0.463	0.2784	0.5991	0.7181	1.4854	1.3666	1.4502	0.4847	0.3114	1.299	0.4893	0.4175	0.1905	0.6703	0.5941
	0.3148	0.1485	0.4244	0.5182	2	0.2178	0.4824	0.4042	0.3239	0.2849	0.3803	0.4539	0.1964	0.4723	0.3513	0.4214	0.3599	0.3841	0.3146	0.2413	0.375	0.4737	0.3306	0.2014	0.5235	0.4148
	0.3106	0.1028	0.148	0.376	0.2178	2	0.1255	0.343	0.2514	0.4223	0.2146	0.2511	0.3613	0.2014	0.2227	0.3087	0.3835	0.3538	0.4275	0.3444	0.3212	0.4505	0.3323	0.0607	0.1449	0.3167
	0.5516	0.1724	0.4031	0.52	0.4824	0.1255	2	0.2778	0.2846	0.3135	0.3931	0.3428	0.1952	0.4105	0.4629	0.4573	0.2992	0.311	0.2777	0.2204	0.4231	0.3717	0.1999	0.1838	0.6126	0.4149
	0.3367	0.1947	0.4514	0.3895	0.4042	0.343	0.2778	2	1.6688	0.3623	0.4675	0.5383	0.283	0.3436	0.2591	0.3578	0.5277	0.4722	0.5329	0.5071	0.429	0.4203	0.407	0.0866	0.2843	0.5499
	0.2778	0.181	0.4362	0.3707	0.3239	0.2514	0.2846	1.6688	2	0.2872	0.5462	0.6011	0.3188	0.3489	0.2251	0.3029	0.5115	0.449	0.6018	0.5075	0.4501	0.3725	0.3703	0.1532	0.308	0.5529
	0.3995	0.2614	0.2491	0.6041	0.2849	0.4223	0.3135	0.3623	0.2872	2	0.3767	0.2712	0.3125	0.6332	0.6194	0.7486	0.4462	0.3923	0.4735	0.4204	0.4051	0.4715	0.3689	0.2281	0.4452	0.5001
	0.3071	0.1551	0.3978	0.4152	0.3803	0.2146	0.3931	0.4675	0.5462	0.3767	2	0.5548	0.296	0.475	0.2986	0.3805	0.4329	0.3591	0.5728	0.4586	0.4504	0.479	0.445	0.2041	0.3825	0.601
	0.342	0.1827	0.4523	0.463	0.4539	0.2511	0.3428	0.5383	0.6011	0.2712	0.5548	2	0.2668	0.3638	0.2222	0.3489	0.605	0.5431	0.6451	0.5168	0.5588	0.5847	0.6401	0.234	0.394	0.6088
	0.424	0.2632	0.2599	0.2784	0.1964	0.3613	0.1952	0.283	0.3188	0.3125	0.296	0.2668	2	0.2544	0.2806	0.2581	0.2069	0.2209	0.397	0.2923	0.2289	0.2388	0.2742	0.0568	0.3167	0.2572
	0.3935	0.3417	0.3226	0.5991	0.4723	0.2014	0.4105	0.3436	0.3489	0.6332	0.475	0.3638	0.2544	2	0.637	0.5799	0.4156	0.451	0.3974	0.3551	0.4248	0.4003	0.37	0.3253	0.5431	0.503
	0.4328	0.5171	0.314	0.7181	0.3513	0.2227	0.4629	0.2591	0.2251	0.6194	0.2986	0.2222	0.2806	0.637	2	0.6855	0.3949	0.4502	0.2775	0.2091	0.4015	0.2881	0.277	0.1283	0.6949	0.3706
	0.534	0.3091	0.3951	1.4854	0.4214	0.3087	0.4573	0.3578	0.3029	0.7486	0.3805	0.3489	0.2581	0.5799	0.6855	2	1.2892	1.248	0.4529	0.4085	1.035	0.4543	0.3765	0.1527	0.5998	0.5681
	0.4612	0.2578	0.403	1.3666	0.3599	0.3835	0.2992	0.5277	0.5115	0.4462	0.4329	0.605	0.2069	0.4156	0.3949	1.2892	2	1.7454	0.5575	0.497	1.5608	0.5405	0.5485	0.1401	0.3912	0.6224
	0.443	0.2999	0.4019	1.4502	0.3841	0.3538	0.311	0.4722	0.449	0.3923	0.3591	0.5431	0.2209	0.451	0.4502	1.248	1.7454	2	0.4455	0.4515	1.4234	0.4757	0.5207	0.1675	0.4357	0.5281
	0.3757	0.1711	0.432	0.4847	0.3146	0.4275	0.2777	0.5329	0.6018	0.4735	0.5728	0.6451	0.397	0.3974	0.2775	0.4529	0.5575	0.4455	2	0.5774	0.4988	0.6105	0.5388	0.1576	0.3258	0.6064
	0.3501	0.1669	0.226	0.3114	0.2413	0.3444	0.2204	0.5071	0.5075	0.4204	0.4586	0.5168	0.2923	0.3551	0.2091	0.4085	0.497	0.4515	0.5774	2	0.3527	0.4104	0.5048	0.1154	0.215	0.4908
	0.4192	0.3062	0.4661	1.299	0.375	0.3212	0.4231	0.429	0.4501	0.4051	0.4504	0.5588	0.2289	0.4248	0.4015	1.035	1.5608	1.4234	0.4988	0.3527	2	0.503	0.4801	0.1498	0.4365	0.5847
	0.3363	0.1139	0.4348	0.4893	0.4737	0.4505	0.3717	0.4203	0.3725	0.4715	0.479	0.5847	0.2388	0.4003	0.2881	0.4543	0.5405	0.4757	0.6105	0.4104	0.503	2	0.6485	0.2046	0.3863	0.5468
	0.3625	0.216	0.4237	0.4175	0.3306	0.3323	0.1999	0.407	0.3703	0.3689	0.445	0.6401	0.2742	0.37	0.277	0.3765	0.5485	0.5207	0.5388	0.5048	0.4801	0.6485	2	0.2795	0.3754	0.4568
	0.1834	0.1154	0.3313	0.1905	0.2014	0.0607	0.1838	0.0866	0.1532	0.2281	0.2041	0.234	0.0568	0.3253	0.1283	0.1527	0.1401	0.1675	0.1576	0.1154	0.1498	0.2046	0.2795	2	0.4528	0.2129
	0.5016	0.4795	0.4893	0.6703	0.5235	0.1449	0.6126	0.2843	0.308	0.4452	0.3825	0.394	0.3167	0.5431	0.6949	0.5998	0.3912	0.4357	0.3258	0.215	0.4365	0.3863	0.3754	0.4528	2	0.4719
	0.429	0.2446	0.4069	0.5941	0.4148	0.3167	0.4149	0.5499	0.5529	0.5001	0.601	0.6088	0.2572	0.503	0.3706	0.5681	0.6224	0.5281	0.6064	0.4908	0.5847	0.5468	0.4568	0.2129	0.4719	2
	miRNA network constructed
